# Supplementary material for: Antimicrobial Activity of Gepotidacin Tested against Escherichia coli and Staphylococcus saprophyticus Isolates Causing Urinary Tract Infections in Medical Centers Worldwide (2019 to 2020)
Source: Antimicrob Agents Chemother. 2023 Mar 6;67(4):e01525-22. doi: 10.1128/aac.01525-22 (PMC10112209; doi:10.1128/aac.01525-22)
Supplement: Supplemental file 1 — Table S1. Download aac.01525-22-s0001.xlsx, XLSX file, 0.03 MB [file aac.01525-22-s0001.xlsx]

## Sheet: E. coli
Table S1. Susceptibility to comparator antimicrobial agents against E. coli for countries with at least 30 total isolates stratified by demographic data.
						Percent Susceptible / Percent Resistant
Country	Service	Gender	Source	n	Breakpoints a	Ciprofloxacin	Amikacin b	Amoxicillin-clavulanic acid c	Cefadroxil d	Ceftriaxone e	Fosfomycin g	Mecillinam g	Nitrofurantoin d	Nitroxoline d	Piperacillin-tazobactam c	Trimethoprim-sulfamethoxazole c
All	All	All	All	3560	CLSI	72.5 / 25.3	99.5 / 0.3	79.6 / 5.7	- / -	83.7 / 16.1	99.0 / 0.7	94.1 / 4.2	97.3 / 1.3	- / -	94.7 / 2.8	68.2 / 31.8
					EUCAST	72.5 / 25.3	98.2 / 1.8	- / -	82.5 / 17.5	83.7 / 16.3	97.7 / 2.3	94.1 / 5.9	98.7 / 1.3	99.9 / 0.1	94.7 / 5.3	68.2 / 31.3
All	Outpatient h	All	All	2301	CLSI	76.3 / 21.4	99.7 / 0.2	81.6 / 4.9	- / -	86.5 / 13.3	99.3 / 0.5	94.2 / 4.4	97.7 / 1.3	- / -	95.9 / 2.0	70.5 / 29.5
					EUCAST	76.3 / 21.4	98.7 / 1.3	- / -	85.3 / 14.7	86.5 / 13.5	98.0 / 2.0	94.2 / 5.8	98.7 / 1.3	99.9 / 0.1	95.9 / 4.1	70.5 / 29.2
All	All	Female	All	2744	CLSI	74.9 / 22.9	99.6 / 0.2	81.0 / 5.1	- / -	86.2 / 13.6	99.1 / 0.7	94.7 / 4.0	97.8 / 1.2	- / -	95.7 / 2.3	69.9 / 30.1
					EUCAST	74.9 / 22.9	98.5 / 1.5	- / -	84.9 / 15.1	86.2 / 13.8	97.7 / 2.3	94.7 / 5.3	98.8 / 1.2	99.9 / 0.1	95.7 / 4.3	69.9 / 29.7
All	All	All	Urine	3004	CLSI	72.7 / 25.2	99.5 / 0.3	80.3 / 5.3	- / -	84.8 / 15.2	99.0 / 0.8	94.1 / 4.2	97.4 / 1.3	- / -	94.9 / 2.6	69.1 / 30.9
					EUCAST	72.7 / 25.2	98.1 / 1.9	- / -	83.4 / 16.6	84.8 / 15.2	97.6 / 2.4	94.1 / 5.9	98.7 / 1.3	99.9 / 0.1	94.9 / 5.1	69.1 / 30.4
All	Outpatient	Female	Urine	1753	CLSI	78.3 / 19.3	99.8 / 0.1	83.2 / 4.2	- / -	89.2 / 10.7	99.4 / 0.5	94.5 / 4.2	98.2 / 1.0	- / -	96.6 / 1.5	72.6 / 27.4
					EUCAST	78.3 / 19.3	98.8 / 1.2	- / -	87.9 / 12.1	89.2 / 10.8	98.1 / 1.9	94.5 / 5.5	99.0 / 1.0	99.9 / 0.1	96.6 / 3.4	72.6 / 27.1
Brazil	All	All	All	74	CLSI	68.9 / 29.7	100.0 / 0.0	81.1 / 0.0	- / -	93.2 / 6.8	97.3 / 2.7	94.6 / 4.1	93.2 / 2.7	- / -	93.2 / 4.1	55.4 / 44.6
					EUCAST	68.9 / 29.7	98.6 / 1.4	- / -	93.2 / 6.8	93.2 / 6.8	97.3 / 2.7	94.6 / 5.4	97.3 / 2.7	100.0 / 0.0	93.2 / 6.8	55.4 / 44.6
Brazil	Outpatient	All	All	58	CLSI	67.2 / 31.0	100.0 / 0.0	79.3 / 0.0	- / -	93.1 / 6.9	98.3 / 1.7	94.8 / 3.4	91.4 / 3.4	- / -	93.1 / 3.4	51.7 / 48.3
					EUCAST	67.2 / 31.0	98.3 / 1.7	- / -	93.1 / 6.9	93.1 / 6.9	98.3 / 1.7	94.8 / 5.2	96.6 / 3.4	100.0 / 0.0	93.1 / 6.9	51.7 / 48.3
Brazil	All	Female	All	65	CLSI	70.8 / 27.7	100.0 / 0.0	81.5 / 0.0	- / -	95.4 / 4.6	96.9 / 3.1	95.4 / 3.1	93.8 / 1.5	- / -	93.8 / 3.1	52.3 / 47.7
					EUCAST	70.8 / 27.7	98.5 / 1.5	- / -	95.4 / 4.6	95.4 / 4.6	96.9 / 3.1	95.4 / 4.6	98.5 / 1.5	100.0 / 0.0	93.8 / 6.2	52.3 / 47.7
Brazil	All	All	Urine	66	CLSI	68.2 / 30.3	100.0 / 0.0	80.3 / 0.0	- / -	92.4 / 7.6	97.0 / 3.0	93.9 / 4.5	92.4 / 3.0	- / -	92.4 / 4.5	54.5 / 45.5
					EUCAST	68.2 / 30.3	98.5 / 1.5	- / -	92.4 / 7.6	92.4 / 7.6	97.0 / 3.0	93.9 / 6.1	97.0 / 3.0	100.0 / 0.0	92.4 / 7.6	54.5 / 45.5
Brazil	Outpatient	Female	Urine	48	CLSI	70.8 / 27.1	100.0 / 0.0	81.2 / 0.0	- / -	95.8 / 4.2	97.9 / 2.1	95.8 / 2.1	91.7 / 2.1	- / -	93.8 / 2.1	52.1 / 47.9
					EUCAST	70.8 / 27.1	97.9 / 2.1	- / -	95.8 / 4.2	95.8 / 4.2	97.9 / 2.1	95.8 / 4.2	97.9 / 2.1	100.0 / 0.0	93.8 / 6.2	52.1 / 47.9
Chile	All	All	All	34	CLSI	79.4 / 20.6	100.0 / 0.0	79.4 / 0.0	- / -	91.2 / 8.8	100.0 / 0.0	94.1 / 2.9	97.1 / 0.0	- / -	91.2 / 2.9	64.7 / 35.3
					EUCAST	79.4 / 20.6	100.0 / 0.0	- / -	91.2 / 8.8	91.2 / 8.8	97.1 / 2.9	94.1 / 5.9	100.0 / 0.0	100.0 / 0.0	91.2 / 8.8	64.7 / 32.4
Chile	Outpatient	All	All	24	CLSI	79.2 / 20.8	100.0 / 0.0	83.3 / 0.0	- / -	91.7 / 8.3	100.0 / 0.0	91.7 / 4.2	95.8 / 0.0	- / -	91.7 / 4.2	58.3 / 41.7
					EUCAST	79.2 / 20.8	100.0 / 0.0	- / -	91.7 / 8.3	91.7 / 8.3	95.8 / 4.2	91.7 / 8.3	100.0 / 0.0	100.0 / 0.0	91.7 / 8.3	58.3 / 41.7
Chile	All	Female	All	28	CLSI	82.1 / 17.9	100.0 / 0.0	85.7 / 0.0	- / -	96.4 / 3.6	100.0 / 0.0	96.4 / 0.0	100.0 / 0.0	- / -	92.9 / 3.6	60.7 / 39.3
					EUCAST	82.1 / 17.9	100.0 / 0.0	- / -	96.4 / 3.6	96.4 / 3.6	100.0 / 0.0	96.4 / 3.6	100.0 / 0.0	100.0 / 0.0	92.9 / 7.1	60.7 / 35.7
Chile	All	All	Urine	31	CLSI	77.4 / 22.6	100.0 / 0.0	80.6 / 0.0	- / -	90.3 / 9.7	100.0 / 0.0	93.5 / 3.2	96.8 / 0.0	- / -	90.3 / 3.2	61.3 / 38.7
					EUCAST	77.4 / 22.6	100.0 / 0.0	- / -	90.3 / 9.7	90.3 / 9.7	96.8 / 3.2	93.5 / 6.5	100.0 / 0.0	100.0 / 0.0	90.3 / 9.7	61.3 / 35.5
Chile	Outpatient	Female	Urine	21	CLSI	81.0 / 19.0	100.0 / 0.0	85.7 / 0.0	- / -	95.2 / 4.8	100.0 / 0.0	95.2 / 0.0	100.0 / 0.0	- / -	90.5 / 4.8	57.1 / 42.9
					EUCAST	81.0 / 19.0	100.0 / 0.0	- / -	95.2 / 4.8	95.2 / 4.8	100.0 / 0.0	95.2 / 4.8	100.0 / 0.0	100.0 / 0.0	90.5 / 9.5	57.1 / 42.9
France	All	All	All	127	CLSI	90.6 / 6.3	99.2 / 0.0	84.3 / 3.9	- / -	96.9 / 3.1	99.2 / 0.0	94.5 / 4.7	96.9 / 0.8	- / -	96.9 / 2.4	79.5 / 20.5
					EUCAST	90.6 / 6.3	99.2 / 0.8	- / -	96.1 / 3.9	96.9 / 3.1	98.4 / 1.6	94.5 / 5.5	99.2 / 0.8	100.0 / 0.0	96.9 / 3.1	79.5 / 20.5
France	Outpatient	All	All	50	CLSI	88.0 / 8.0	100.0 / 0.0	84.0 / 4.0	- / -	96.0 / 4.0	98.0 / 0.0	92.0 / 8.0	100.0 / 0.0	- / -	98.0 / 2.0	80.0 / 20.0
					EUCAST	88.0 / 8.0	100.0 / 0.0	- / -	94.0 / 6.0	96.0 / 4.0	98.0 / 2.0	92.0 / 8.0	100.0 / 0.0	100.0 / 0.0	98.0 / 2.0	80.0 / 20.0
France	All	Female	All	92	CLSI	88.0 / 7.6	100.0 / 0.0	82.6 / 4.3	- / -	96.7 / 3.3	98.9 / 0.0	92.4 / 6.5	96.7 / 1.1	- / -	96.7 / 2.2	82.6 / 17.4
					EUCAST	88.0 / 7.6	100.0 / 0.0	- / -	95.7 / 4.3	96.7 / 3.3	97.8 / 2.2	92.4 / 7.6	98.9 / 1.1	100.0 / 0.0	96.7 / 3.3	82.6 / 17.4
France	All	All	Urine	116	CLSI	91.4 / 5.2	99.1 / 0.0	84.5 / 4.3	- / -	97.4 / 2.6	99.1 / 0.0	94.8 / 4.3	96.6 / 0.9	- / -	97.4 / 1.7	81.0 / 19.0
					EUCAST	91.4 / 5.2	99.1 / 0.9	- / -	96.6 / 3.4	97.4 / 2.6	98.3 / 1.7	94.8 / 5.2	99.1 / 0.9	100.0 / 0.0	97.4 / 2.6	81.0 / 19.0
France	Outpatient	Female	Urine	36	CLSI	86.1 / 8.3	100.0 / 0.0	83.3 / 5.6	- / -	97.2 / 2.8	97.2 / 0.0	91.7 / 8.3	100.0 / 0.0	- / -	100.0 / 0.0	86.1 / 13.9
					EUCAST	86.1 / 8.3	100.0 / 0.0	- / -	94.4 / 5.6	97.2 / 2.8	97.2 / 2.8	91.7 / 8.3	100.0 / 0.0	100.0 / 0.0	100.0 / 0.0	86.1 / 13.9
Germany	All	All	All	116	CLSI	80.2 / 19.8	100.0 / 0.0	85.3 / 4.3	- / -	76.7 / 23.3	99.1 / 0.0	97.4 / 1.7	98.3 / 0.0	- / -	95.7 / 2.6	70.7 / 29.3
					EUCAST	80.2 / 19.8	100.0 / 0.0	- / -	75.9 / 24.1	76.7 / 23.3	97.4 / 2.6	97.4 / 2.6	100.0 / 0.0	100.0 / 0.0	95.7 / 4.3	70.7 / 28.4
Germany	Outpatient	All	All	116	CLSI	81.7 / 18.3	100.0 / 0.0	90.0 / 3.3	- / -	81.7 / 18.3	100.0 / 0.0	100.0 / 0.0	100.0 / 0.0	- / -	98.3 / 1.7	83.3 / 16.7
					EUCAST	81.7 / 18.3	100.0 / 0.0	- / -	80.0 / 20.0	81.7 / 18.3	98.3 / 1.7	100.0 / 0.0	100.0 / 0.0	100.0 / 0.0	98.3 / 1.7	83.3 / 16.7
Germany	All	Female	All	61	CLSI	86.9 / 13.1	100.0 / 0.0	91.8 / 3.3	- / -	88.5 / 11.5	98.4 / 0.0	98.4 / 1.6	100.0 / 0.0	- / -	96.7 / 3.3	80.3 / 19.7
					EUCAST	86.9 / 13.1	100.0 / 0.0	- / -	86.9 / 13.1	88.5 / 11.5	95.1 / 4.9	98.4 / 1.6	100.0 / 0.0	100.0 / 0.0	96.7 / 3.3	80.3 / 18.0
Germany	All	All	Urine	75	CLSI	81.3 / 18.7	100.0 / 0.0	89.3 / 6.7	- / -	84.0 / 16.0	98.7 / 0.0	97.3 / 2.7	98.7 / 0.0	- / -	96.0 / 4.0	73.3 / 26.7
					EUCAST	81.3 / 18.7	100.0 / 0.0	- / -	82.7 / 17.3	84.0 / 16.0	96.0 / 4.0	97.3 / 2.7	100.0 / 0.0	100.0 / 0.0	96.0 / 4.0	73.3 / 25.3
Germany	Outpatient	Female	Urine	47	CLSI	89.4 / 10.6	100.0 / 0.0	95.7 / 4.3	- / -	93.6 / 6.4	100.0 / 0.0	100.0 / 0.0	100.0 / 0.0	- / -	97.9 / 2.1	89.4 / 10.6
					EUCAST	89.4 / 10.6	100.0 / 0.0	- / -	91.5 / 8.5	93.6 / 6.4	97.9 / 2.1	100.0 / 0.0	100.0 / 0.0	100.0 / 0.0	97.9 / 2.1	89.4 / 10.6
Ireland	All	All	All	33	CLSI	81.8 / 9.1	97.0 / 0.0	78.8 / 9.1	- / -	97.0 / 3.0	97.0 / 3.0	87.9 / 9.1	93.9 / 3.0	- / -	93.9 / 3.0	66.7 / 33.3
					EUCAST	81.8 / 9.1	93.9 / 6.1	- / -	93.9 / 6.1	97.0 / 3.0	93.9 / 6.1	87.9 / 12.1	97.0 / 3.0	100.0 / 0.0	93.9 / 6.1	66.7 / 33.3
Ireland	Outpatient	All	All	22	CLSI	90.9 / 0.0	100.0 / 0.0	86.4 / 0.0	- / -	95.5 / 4.5	100.0 / 0.0	86.4 / 9.1	95.5 / 0.0	- / -	95.5 / 0.0	63.6 / 36.4
					EUCAST	90.9 / 0.0	95.5 / 4.5	- / -	95.5 / 4.5	95.5 / 4.5	95.5 / 4.5	86.4 / 13.6	100.0 / 0.0	100.0 / 0.0	95.5 / 4.5	63.6 / 36.4
Ireland	All	Female	All	22	CLSI	81.8 / 9.1	95.5 / 0.0	77.3 / 9.1	- / -	95.5 / 4.5	95.5 / 4.5	81.8 / 13.6	90.9 / 4.5	- / -	90.9 / 4.5	59.1 / 40.9
					EUCAST	81.8 / 9.1	90.9 / 9.1	- / -	95.5 / 4.5	95.5 / 4.5	95.5 / 4.5	81.8 / 18.2	95.5 / 4.5	100.0 / 0.0	90.9 / 9.1	59.1 / 40.9
Ireland	All	All	Urine	32	CLSI	81.2 / 9.4	96.9 / 0.0	78.1 / 9.4	- / -	96.9 / 3.1	96.9 / 3.1	87.5 / 9.4	93.8 / 3.1	- / -	93.8 / 3.1	65.6 / 34.4
					EUCAST	81.2 / 9.4	93.8 / 6.2	- / -	93.8 / 6.2	96.9 / 3.1	93.8 / 6.2	87.5 / 12.5	96.9 / 3.1	100.0 / 0.0	93.8 / 6.2	65.6 / 34.4
Ireland	Outpatient	Female	Urine	16	CLSI	87.5 / 0.0	100.0 / 0.0	87.5 / 0.0	- / -	93.8 / 6.2	100.0 / 0.0	81.2 / 12.5	93.8 / 0.0	- / -	93.8 / 0.0	50.0 / 50.0
					EUCAST	87.5 / 0.0	93.8 / 6.2	- / -	93.8 / 6.2	93.8 / 6.2	100.0 / 0.0	81.2 / 18.8	100.0 / 0.0	100.0 / 0.0	93.8 / 6.2	50.0 / 50.0
Italy	All	All	All	123	CLSI	64.2 / 34.1	100.0 / 0.0	74.6 / 4.1	- / -	77.0 / 23.0	98.4 / 1.6	93.5 / 4.9	99.2 / 0.8	- / -	94.3 / 2.5	60.7 / 39.3
					EUCAST	64.2 / 34.1	96.7 / 3.3	- / -	76.4 / 23.6	77.0 / 23.0	96.7 / 3.3	93.5 / 6.5	99.2 / 0.8	100.0 / 0.0	94.3 / 5.7	60.7 / 37.7
Italy	Outpatient	All	All	89	CLSI	65.2 / 34.8	100.0 / 0.0	78.4 / 2.3	- / -	79.5 / 20.5	100.0 / 0.0	94.4 / 4.5	98.9 / 1.1	- / -	96.6 / 2.3	65.9 / 34.1
					EUCAST	65.2 / 34.8	98.9 / 1.1	- / -	80.9 / 19.1	79.5 / 20.5	98.9 / 1.1	94.4 / 5.6	98.9 / 1.1	100.0 / 0.0	96.6 / 3.4	65.9 / 31.8
Italy	All	Female	All	81	CLSI	70.4 / 28.4	100.0 / 0.0	80.0 / 3.8	- / -	82.5 / 17.5	98.8 / 1.2	95.1 / 3.7	98.8 / 1.2	- / -	95.0 / 3.8	65.0 / 35.0
					EUCAST	70.4 / 28.4	98.8 / 1.2	- / -	82.7 / 17.3	82.5 / 17.5	98.8 / 1.2	95.1 / 4.9	98.8 / 1.2	100.0 / 0.0	95.0 / 5.0	65.0 / 32.5
Italy	All	All	Urine	117	CLSI	64.1 / 34.2	100.0 / 0.0	74.1 / 3.4	- / -	78.4 / 21.6	98.3 / 1.7	93.2 / 5.1	99.1 / 0.9	- / -	94.8 / 1.7	62.1 / 37.9
					EUCAST	64.1 / 34.2	97.4 / 2.6	- / -	77.8 / 22.2	78.4 / 21.6	96.6 / 3.4	93.2 / 6.8	99.1 / 0.9	100.0 / 0.0	94.8 / 5.2	62.1 / 36.2
Italy	Outpatient	Female	Urine	59	CLSI	71.2 / 28.8	100.0 / 0.0	81.0 / 1.7	- / -	87.9 / 12.1	100.0 / 0.0	94.9 / 5.1	98.3 / 1.7	- / -	94.8 / 3.4	70.7 / 29.3
					EUCAST	71.2 / 28.8	100.0 / 0.0	- / -	89.8 / 10.2	87.9 / 12.1	100.0 / 0.0	94.9 / 5.1	98.3 / 1.7	100.0 / 0.0	94.8 / 5.2	70.7 / 25.9
Japan	All	All	All	200	CLSI	55.3 / 43.2	99.5 / 0.0	87.5 / 5.0	- / -	76.5 / 23.0	98.5 / 0.5	97.5 / 2.5	98.5 / 1.0	- / -	97.0 / 1.5	77.9 / 22.1
					EUCAST	55.3 / 43.2	98.0 / 2.0	- / -	76.0 / 24.0	76.5 / 23.5	97.0 / 3.0	97.5 / 2.5	99.0 / 1.0	100.0 / 0.0	97.0 / 3.0	77.9 / 22.1
Japan	Outpatient	All	All	109	CLSI	50.9 / 47.2	99.1 / 0.0	83.5 / 7.3	- / -	74.3 / 24.8	98.2 / 0.0	98.2 / 1.8	99.1 / 0.9	- / -	97.2 / 1.9	75.2 / 24.8
					EUCAST	50.9 / 47.2	98.2 / 1.8	- / -	74.3 / 25.7	74.3 / 25.7	96.3 / 3.7	98.2 / 1.8	99.1 / 0.9	100.0 / 0.0	97.2 / 2.8	75.2 / 24.8
Japan	All	Female	All	151	CLSI	58.7 / 40.0	99.3 / 0.0	87.4 / 5.3	- / -	79.5 / 19.9	98.7 / 0.0	98.0 / 2.0	98.7 / 1.3	- / -	97.3 / 0.7	77.3 / 22.7
					EUCAST	58.7 / 40.0	97.4 / 2.6	- / -	79.5 / 20.5	79.5 / 20.5	97.4 / 2.6	98.0 / 2.0	98.7 / 1.3	100.0 / 0.0	97.3 / 2.7	77.3 / 22.7
Japan	All	All	Urine	181	CLSI	55.6 / 42.8	99.4 / 0.0	89.0 / 4.4	- / -	77.9 / 21.5	98.9 / 0.6	97.8 / 2.2	98.3 / 1.1	- / -	97.8 / 1.1	75.7 / 24.3
					EUCAST	55.6 / 42.8	98.9 / 1.1	- / -	77.9 / 22.1	77.9 / 22.1	97.2 / 2.8	97.8 / 2.2	98.9 / 1.1	100.0 / 0.0	97.8 / 2.2	75.7 / 24.3
Japan	Outpatient	Female	Urine	83	CLSI	53.7 / 43.9	98.8 / 0.0	86.7 / 4.8	- / -	78.3 / 20.5	98.8 / 0.0	97.6 / 2.4	98.8 / 1.2	- / -	98.8 / 0.0	71.1 / 28.9
					EUCAST	53.7 / 43.9	98.8 / 1.2	- / -	80.7 / 19.3	78.3 / 21.7	97.6 / 2.4	97.6 / 2.4	98.8 / 1.2	100.0 / 0.0	98.8 / 1.2	71.1 / 28.9
Mexico	All	All	All	85	CLSI	30.6 / 64.7	92.9 / 5.9	58.8 / 11.8	- / -	29.4 / 70.6	90.6 / 9.4	98.8 / 1.2	90.6 / 4.7	- / -	82.1 / 14.3	38.8 / 61.2
					EUCAST	30.6 / 64.7	90.6 / 9.4	- / -	31.8 / 68.2	29.4 / 70.6	89.4 / 10.6	98.8 / 1.2	95.3 / 4.7	100.0 / 0.0	82.1 / 17.9	38.8 / 61.2
Mexico	Outpatient	All	All	40	CLSI	37.5 / 57.5	95.0 / 5.0	57.5 / 7.5	- / -	40.0 / 60.0	87.5 / 12.5	97.5 / 2.5	95.0 / 0.0	- / -	87.2 / 10.3	47.5 / 52.5
					EUCAST	37.5 / 57.5	90.0 / 10.0	- / -	42.5 / 57.5	40.0 / 60.0	85.0 / 15.0	97.5 / 2.5	100.0 / 0.0	100.0 / 0.0	87.2 / 12.8	47.5 / 52.5
Mexico	All	Female	All	55	CLSI	41.8 / 50.9	94.5 / 5.5	58.2 / 5.5	- / -	38.2 / 61.8	89.1 / 10.9	98.2 / 1.8	87.3 / 5.5	- / -	88.9 / 7.4	47.3 / 52.7
					EUCAST	41.8 / 50.9	90.9 / 9.1	- / -	40.0 / 60.0	38.2 / 61.8	87.3 / 12.7	98.2 / 1.8	94.5 / 5.5	100.0 / 0.0	88.9 / 11.1	47.3 / 52.7
Mexico	All	All	Urine	85	CLSI	30.6 / 64.7	92.9 / 5.9	58.8 / 11.8	- / -	29.4 / 70.6	90.6 / 9.4	98.8 / 1.2	90.6 / 4.7	- / -	82.1 / 14.3	38.8 / 61.2
					EUCAST	30.6 / 64.7	90.6 / 9.4	- / -	31.8 / 68.2	29.4 / 70.6	89.4 / 10.6	98.8 / 1.2	95.3 / 4.7	100.0 / 0.0	82.1 / 17.9	38.8 / 61.2
Mexico	Outpatient	Female	Urine	32	CLSI	40.6 / 53.1	96.9 / 3.1	53.1 / 6.2	- / -	40.6 / 59.4	87.5 / 12.5	96.9 / 3.1	93.8 / 0.0	- / -	87.1 / 9.7	53.1 / 46.9
					EUCAST	40.6 / 53.1	90.6 / 9.4	- / -	43.8 / 56.2	40.6 / 59.4	84.4 / 15.6	96.9 / 3.1	100.0 / 0.0	100.0 / 0.0	87.1 / 12.9	53.1 / 46.9
Portugal	All	All	All	45	CLSI	82.2 / 13.3	100.0 / 0.0	82.2 / 6.7	- / -	88.9 / 11.1	97.8 / 2.2	93.3 / 6.7	100.0 / 0.0	- / -	95.6 / 4.4	77.8 / 22.2
					EUCAST	82.2 / 13.3	93.3 / 6.7	- / -	88.9 / 11.1	88.9 / 11.1	93.3 / 6.7	93.3 / 6.7	100.0 / 0.0	100.0 / 0.0	95.6 / 4.4	77.8 / 22.2
Portugal	Outpatient	All	All	36	CLSI	80.6 / 16.7	100.0 / 0.0	77.8 / 8.3	- / -	88.9 / 11.1	97.2 / 2.8	91.7 / 8.3	100.0 / 0.0	- / -	94.4 / 5.6	75.0 / 25.0
					EUCAST	80.6 / 16.7	91.7 / 8.3	- / -	88.9 / 11.1	88.9 / 11.1	91.7 / 8.3	91.7 / 8.3	100.0 / 0.0	100.0 / 0.0	94.4 / 5.6	75.0 / 25.0
Portugal	All	Female	All	34	CLSI	76.5 / 17.6	100.0 / 0.0	76.5 / 8.8	- / -	85.3 / 14.7	97.1 / 2.9	91.2 / 8.8	100.0 / 0.0	- / -	94.1 / 5.9	70.6 / 29.4
					EUCAST	76.5 / 17.6	91.2 / 8.8	- / -	85.3 / 14.7	85.3 / 14.7	91.2 / 8.8	91.2 / 8.8	100.0 / 0.0	100.0 / 0.0	94.1 / 5.9	70.6 / 29.4
Portugal	All	All	Urine	43	CLSI	81.4 / 14.0	100.0 / 0.0	81.4 / 7.0	- / -	88.4 / 11.6	97.7 / 2.3	93.0 / 7.0	100.0 / 0.0	- / -	95.3 / 4.7	76.7 / 23.3
					EUCAST	81.4 / 14.0	93.0 / 7.0	- / -	88.4 / 11.6	88.4 / 11.6	93.0 / 7.0	93.0 / 7.0	100.0 / 0.0	100.0 / 0.0	95.3 / 4.7	76.7 / 23.3
Portugal	Outpatient	Female	Urine	28	CLSI	75.0 / 21.4	100.0 / 0.0	71.4 / 10.7	- / -	85.7 / 14.3	96.4 / 3.6	89.3 / 10.7	100.0 / 0.0	- / -	92.9 / 7.1	67.9 / 32.1
					EUCAST	75.0 / 21.4	89.3 / 10.7	- / -	85.7 / 14.3	85.7 / 14.3	89.3 / 10.7	89.3 / 10.7	100.0 / 0.0	100.0 / 0.0	92.9 / 7.1	67.9 / 32.1
Slovenia	All	All	All	61	CLSI	68.9 / 29.5	100.0 / 0.0	83.6 / 3.3	- / -	85.2 / 14.8	100.0 / 0.0	98.4 / 0.0	98.4 / 1.6	- / -	93.4 / 3.3	68.3 / 31.7
					EUCAST	68.9 / 29.5	100.0 / 0.0	- / -	85.2 / 14.8	85.2 / 14.8	98.4 / 1.6	98.4 / 1.6	98.4 / 1.6	100.0 / 0.0	93.4 / 6.6	68.3 / 31.7
Slovenia	Outpatient	All	All	38	CLSI	71.1 / 26.3	100.0 / 0.0	81.6 / 5.3	- / -	86.8 / 13.2	100.0 / 0.0	97.4 / 0.0	100.0 / 0.0	- / -	92.1 / 5.3	62.2 / 37.8
					EUCAST	71.1 / 26.3	100.0 / 0.0	- / -	86.8 / 13.2	86.8 / 13.2	100.0 / 0.0	97.4 / 2.6	100.0 / 0.0	100.0 / 0.0	92.1 / 7.9	62.2 / 37.8
Slovenia	All	Female	All	52	CLSI	69.2 / 28.8	100.0 / 0.0	84.6 / 1.9	- / -	88.5 / 11.5	100.0 / 0.0	98.1 / 0.0	98.1 / 1.9	- / -	94.2 / 1.9	66.7 / 33.3
					EUCAST	69.2 / 28.8	100.0 / 0.0	- / -	88.5 / 11.5	88.5 / 11.5	98.1 / 1.9	98.1 / 1.9	98.1 / 1.9	100.0 / 0.0	94.2 / 5.8	66.7 / 33.3
Slovenia	All	All	Urine	55	CLSI	72.7 / 25.5	100.0 / 0.0	85.5 / 0.0	- / -	89.1 / 10.9	100.0 / 0.0	98.2 / 0.0	98.2 / 1.8	- / -	96.4 / 0.0	70.4 / 29.6
					EUCAST	72.7 / 25.5	100.0 / 0.0	- / -	89.1 / 10.9	89.1 / 10.9	98.2 / 1.8	98.2 / 1.8	98.2 / 1.8	100.0 / 0.0	96.4 / 3.6	70.4 / 29.6
Slovenia	Outpatient	Female	Urine	30	CLSI	80.0 / 16.7	100.0 / 0.0	86.7 / 0.0	- / -	96.7 / 3.3	100.0 / 0.0	96.7 / 0.0	100.0 / 0.0	- / -	96.7 / 0.0	62.1 / 37.9
					EUCAST	80.0 / 16.7	100.0 / 0.0	- / -	96.7 / 3.3	96.7 / 3.3	100.0 / 0.0	96.7 / 3.3	100.0 / 0.0	100.0 / 0.0	96.7 / 3.3	62.1 / 37.9
Spain	All	All	All	217	CLSI	76.4 / 20.8	100.0 / 0.0	80.6 / 4.1	- / -	94.9 / 5.1	98.6 / 1.4	94.5 / 3.7	98.6 / 0.9	- / -	96.3 / 1.4	74.2 / 25.8
					EUCAST	76.4 / 20.8	99.1 / 0.9	- / -	93.1 / 6.9	94.9 / 5.1	97.2 / 2.8	94.5 / 5.5	99.1 / 0.9	100.0 / 0.0	96.3 / 3.7	74.2 / 24.0
Spain	Outpatient	All	All	193	CLSI	77.6 / 19.3	100.0 / 0.0	79.8 / 4.7	- / -	95.3 / 4.7	99.5 / 0.5	94.3 / 3.6	98.4 / 1.0	- / -	96.4 / 1.6	75.1 / 24.9
					EUCAST	77.6 / 19.3	99.0 / 1.0	- / -	93.3 / 6.7	95.3 / 4.7	97.9 / 2.1	94.3 / 5.7	99.0 / 1.0	100.0 / 0.0	96.4 / 3.6	75.1 / 23.3
Spain	All	Female	All	173	CLSI	79.1 / 18.6	100.0 / 0.0	82.1 / 4.0	- / -	96.0 / 4.0	98.8 / 1.2	96.5 / 2.3	98.8 / 1.2	- / -	97.1 / 1.2	72.8 / 27.2
					EUCAST	79.1 / 18.6	99.4 / 0.6	- / -	94.2 / 5.8	96.0 / 4.0	97.7 / 2.3	96.5 / 3.5	98.8 / 1.2	100.0 / 0.0	97.1 / 2.9	72.8 / 25.4
Spain	All	All	Urine	214	CLSI	76.5 / 20.7	100.0 / 0.0	80.4 / 4.2	- / -	94.9 / 5.1	98.6 / 1.4	94.4 / 3.7	98.6 / 0.9	- / -	96.2 / 1.4	73.8 / 26.2
					EUCAST	76.5 / 20.7	99.1 / 0.9	- / -	93.0 / 7.0	94.9 / 5.1	97.2 / 2.8	94.4 / 5.6	99.1 / 0.9	100.0 / 0.0	96.2 / 3.8	73.8 / 24.3
Spain	Outpatient	Female	Urine	155	CLSI	80.5 / 16.9	100.0 / 0.0	80.6 / 4.5	- / -	96.1 / 3.9	99.4 / 0.6	96.1 / 2.6	98.7 / 1.3	- / -	96.8 / 1.3	74.2 / 25.8
					EUCAST	80.5 / 16.9	99.4 / 0.6	- / -	94.2 / 5.8	96.1 / 3.9	98.1 / 1.9	96.1 / 3.9	98.7 / 1.3	100.0 / 0.0	96.8 / 3.2	74.2 / 24.5
Sweden	All	All	All	105	CLSI	90.5 / 8.6	100.0 / 0.0	94.3 / 1.0	- / -	98.1 / 1.9	100.0 / 0.0	97.1 / 2.9	98.1 / 1.0	- / -	98.1 / 1.0	79.0 / 21.0
					EUCAST	90.5 / 8.6	99.0 / 1.0	- / -	98.1 / 1.9	98.1 / 1.9	98.1 / 1.9	97.1 / 2.9	99.0 / 1.0	100.0 / 0.0	98.1 / 1.9	79.0 / 20.0
Sweden	Outpatient	All	All	91	CLSI	90.1 / 8.8	100.0 / 0.0	93.4 / 1.1	- / -	97.8 / 2.2	100.0 / 0.0	96.7 / 3.3	97.8 / 1.1	- / -	97.8 / 1.1	80.2 / 19.8
					EUCAST	90.1 / 8.8	98.9 / 1.1	- / -	97.8 / 2.2	97.8 / 2.2	97.8 / 2.2	96.7 / 3.3	98.9 / 1.1	100.0 / 0.0	97.8 / 2.2	80.2 / 19.8
Sweden	All	Female	All	85	CLSI	90.6 / 8.2	100.0 / 0.0	95.3 / 0.0	- / -	97.6 / 2.4	100.0 / 0.0	97.6 / 2.4	97.6 / 1.2	- / -	98.8 / 1.2	81.2 / 18.8
					EUCAST	90.6 / 8.2	100.0 / 0.0	- / -	97.6 / 2.4	97.6 / 2.4	97.6 / 2.4	97.6 / 2.4	98.8 / 1.2	100.0 / 0.0	98.8 / 1.2	81.2 / 17.6
Sweden	All	All	Urine	102	CLSI	91.2 / 7.8	100.0 / 0.0	94.1 / 1.0	- / -	98.0 / 2.0	100.0 / 0.0	97.1 / 2.9	98.0 / 1.0	- / -	98.0 / 1.0	78.4 / 21.6
					EUCAST	91.2 / 7.8	99.0 / 1.0	- / -	98.0 / 2.0	98.0 / 2.0	98.0 / 2.0	97.1 / 2.9	99.0 / 1.0	100.0 / 0.0	98.0 / 2.0	78.4 / 20.6
Sweden	Outpatient	Female	Urine	74	CLSI	90.5 / 8.1	100.0 / 0.0	94.6 / 0.0	- / -	97.3 / 2.7	100.0 / 0.0	97.3 / 2.7	97.3 / 1.4	- / -	98.6 / 1.4	83.8 / 16.2
					EUCAST	90.5 / 8.1	100.0 / 0.0	- / -	97.3 / 2.7	97.3 / 2.7	97.3 / 2.7	97.3 / 2.7	98.6 / 1.4	100.0 / 0.0	98.6 / 1.4	83.8 / 16.2
Turkey	All	All	All	59	CLSI	62.7 / 30.5	100.0 / 0.0	59.3 / 20.3	- / -	64.4 / 35.6	98.3 / 0.0	94.9 / 3.4	94.9 / 3.4	- / -	84.7 / 11.9	62.7 / 37.3
					EUCAST	62.7 / 30.5	98.3 / 1.7	- / -	62.7 / 37.3	64.4 / 35.6	98.3 / 1.7	94.9 / 5.1	96.6 / 3.4	100.0 / 0.0	84.7 / 15.3	62.7 / 37.3
Turkey	Outpatient	All	All	26	CLSI	73.1 / 23.1	100.0 / 0.0	65.4 / 19.2	- / -	61.5 / 38.5	96.2 / 0.0	100.0 / 0.0	92.3 / 7.7	- / -	88.5 / 7.7	76.9 / 23.1
					EUCAST	73.1 / 23.1	96.2 / 3.8	- / -	61.5 / 38.5	61.5 / 38.5	96.2 / 3.8	100.0 / 0.0	92.3 / 7.7	100.0 / 0.0	88.5 / 11.5	76.9 / 23.1
Turkey	All	Female	All	40	CLSI	77.5 / 20.0	100.0 / 0.0	62.5 / 20.0	- / -	70.0 / 30.0	100.0 / 0.0	97.5 / 2.5	95.0 / 2.5	- / -	85.0 / 12.5	62.5 / 37.5
					EUCAST	77.5 / 20.0	100.0 / 0.0	- / -	67.5 / 32.5	70.0 / 30.0	100.0 / 0.0	97.5 / 2.5	97.5 / 2.5	100.0 / 0.0	85.0 / 15.0	62.5 / 37.5
Turkey	All	All	Urine	20	CLSI	70.0 / 25.0	100.0 / 0.0	60.0 / 20.0	- / -	65.0 / 35.0	95.0 / 0.0	95.0 / 0.0	90.0 / 5.0	- / -	95.0 / 5.0	50.0 / 50.0
					EUCAST	70.0 / 25.0	100.0 / 0.0	- / -	55.0 / 45.0	65.0 / 35.0	95.0 / 5.0	95.0 / 5.0	95.0 / 5.0	100.0 / 0.0	95.0 / 5.0	50.0 / 50.0
Turkey	Outpatient	Female	Urine	7	CLSI	100.0 / 0.0	100.0 / 0.0	71.4 / 14.3	- / -	85.7 / 14.3	100.0 / 0.0	100.0 / 0.0	100.0 / 0.0	- / -	100.0 / 0.0	71.4 / 28.6
					EUCAST	100.0 / 0.0	100.0 / 0.0	- / -	71.4 / 28.6	85.7 / 14.3	100.0 / 0.0	100.0 / 0.0	100.0 / 0.0	100.0 / 0.0	100.0 / 0.0	71.4 / 28.6
UK	All	All	All	147	CLSI	69.9 / 26.7	98.6 / 0.7	67.3 / 10.9	- / -	79.6 / 20.4	99.3 / 0.0	85.0 / 12.9	97.3 / 0.7	- / -	88.4 / 6.8	62.6 / 37.4
					EUCAST	69.9 / 26.7	96.6 / 3.4	- / -	76.2 / 23.8	79.6 / 20.4	98.0 / 2.0	85.0 / 15.0	99.3 / 0.7	100.0 / 0.0	88.4 / 11.6	62.6 / 36.7
UK	Outpatient	All	All	93	CLSI	76.3 / 21.5	100.0 / 0.0	73.1 / 5.4	- / -	78.5 / 21.5	98.9 / 0.0	87.1 / 9.7	96.8 / 1.1	- / -	92.5 / 1.1	73.1 / 26.9
					EUCAST	76.3 / 21.5	97.8 / 2.2	- / -	76.3 / 23.7	78.5 / 21.5	98.9 / 1.1	87.1 / 12.9	98.9 / 1.1	100.0 / 0.0	92.5 / 7.5	73.1 / 25.8
UK	All	Female	All	116	CLSI	72.2 / 24.3	98.3 / 0.9	70.7 / 10.3	- / -	78.4 / 21.6	99.1 / 0.0	87.1 / 10.3	98.3 / 0.0	- / -	91.4 / 5.2	63.8 / 36.2
					EUCAST	72.2 / 24.3	95.7 / 4.3	- / -	75.0 / 25.0	78.4 / 21.6	97.4 / 2.6	87.1 / 12.9	100.0 / 0.0	100.0 / 0.0	91.4 / 8.6	63.8 / 35.3
UK	All	All	Urine	137	CLSI	72.1 / 24.3	99.3 / 0.7	68.6 / 10.9	- / -	81.0 / 19.0	99.3 / 0.0	83.9 / 13.9	97.8 / 0.7	- / -	87.6 / 7.3	65.0 / 35.0
					EUCAST	72.1 / 24.3	97.1 / 2.9	- / -	77.4 / 22.6	81.0 / 19.0	98.5 / 1.5	83.9 / 16.1	99.3 / 0.7	100.0 / 0.0	87.6 / 12.4	65.0 / 34.3
UK	Outpatient	Female	Urine	79	CLSI	79.7 / 17.7	100.0 / 0.0	72.2 / 6.3	- / -	79.7 / 20.3	98.7 / 0.0	84.8 / 11.4	98.7 / 0.0	- / -	93.7 / 1.3	72.2 / 27.8
					EUCAST	79.7 / 17.7	97.5 / 2.5	- / -	75.9 / 24.1	79.7 / 20.3	98.7 / 1.3	84.8 / 15.2	100.0 / 0.0	100.0 / 0.0	93.7 / 6.3	72.2 / 26.6
USA	All	All	All	1993	CLSI	74.6 / 23.4	99.7 / 0.2	80.3 / 5.4	- / -	85.4 / 14.4	99.6 / 0.3	93.7 / 4.2	97.4 / 1.3	- / -	95.8 / 1.9	68.2 / 31.8
					EUCAST	74.6 / 23.4	98.5 / 1.5	- / -	83.9 / 16.1	85.4 / 14.6	98.4 / 1.6	93.7 / 6.3	98.7 / 1.3	99.9 / 0.1	95.8 / 4.2	68.2 / 31.5
USA	Outpatient	All	All	1332	CLSI	78.7 / 19.0	99.8 / 0.2	82.5 / 5.1	- / -	87.7 / 12.0	99.8 / 0.2	93.8 / 4.7	97.6 / 1.4	- / -	96.4 / 1.6	69.8 / 30.2
					EUCAST	78.7 / 19.0	99.0 / 1.0	- / -	86.2 / 13.8	87.7 / 12.3	98.7 / 1.3	93.8 / 6.2	98.6 / 1.4	99.8 / 0.2	96.4 / 3.6	69.8 / 30.1
USA	All	Female	All	1588	CLSI	76.3 / 21.7	99.8 / 0.1	81.3 / 5.1	- / -	87.1 / 12.6	99.6 / 0.3	94.3 / 4.2	98.0 / 1.2	- / -	96.3 / 1.6	70.0 / 30.0
					EUCAST	76.3 / 21.7	98.9 / 1.1	- / -	85.4 / 14.6	87.1 / 12.9	98.4 / 1.6	94.3 / 5.7	98.8 / 1.2	99.9 / 0.1	96.3 / 3.7	70.0 / 29.8
USA	All	All	Urine	1592	CLSI	74.8 / 23.3	99.7 / 0.2	81.1 / 5.0	- / -	86.4 / 13.5	99.7 / 0.2	93.8 / 4.1	97.6 / 1.2	- / -	95.8 / 1.8	69.8 / 30.2
					EUCAST	74.8 / 23.3	98.4 / 1.6	- / -	84.7 / 15.3	86.4 / 13.6	98.6 / 1.4	93.8 / 6.2	98.8 / 1.2	99.9 / 0.1	95.8 / 4.2	69.8 / 29.9
USA	Outpatient	Female	Urine	1007	CLSI	79.8 / 18.0	99.8 / 0.1	83.9 / 4.5	- / -	89.8 / 10.1	99.9 / 0.1	94.3 / 4.3	98.2 / 1.2	- / -	96.9 / 1.3	73.3 / 26.7
					EUCAST	79.8 / 18.0	99.1 / 0.9	- / -	88.1 / 11.9	89.8 / 10.2	98.7 / 1.3	94.3 / 5.7	98.8 / 1.2	99.8 / 0.2	96.9 / 3.1	73.3 / 26.6
a Criteria as published by CLSI and EUCAST. '- / -' indicate no interpretive criteria with the exception of amoxicillin-clavulanic acid (due to 2:1 ratio as CLSI criteria only was applied).
b For UTI.
c Amoxicillin-clavulanic acid was tested at a 2:1 ratio, piperacillin-tazobactam was tested with tazobactam at a fixed 4 µg/mL, trimethoprim-sulfamethoxazole was tested at a 1:19 ratio.
d Breakpoints for uUTI.
e Breakpoints for infections other than meningitis
f Tested by agar dilution; UTI breakpoints.
g Tested by agar dilution; Breakpoints for oral treatment of uncomplicated UTI.
h Samples collected from patients associated with medical service lines representing outpatient individuals, including ambulatory/outpatient, family practice, or emergency room services.
						0
