# Supplementary material for: Antimicrobial Activity of Gepotidacin Tested against Escherichia coli and Staphylococcus saprophyticus Isolates Causing Urinary Tract Infections in Medical Centers Worldwide (2019 to 2020)
Source: Antimicrob Agents Chemother. 2023 Mar 6;67(4):e01525-22. doi: 10.1128/aac.01525-22 (PMC10112209; doi:10.1128/aac.01525-22)
Supplement: Supplemental file 2 — Table S2. Download aac.01525-22-s0002.xlsx, XLSX file, 0.01 MB [file aac.01525-22-s0002.xlsx]

## Sheet: S. saprophyticus
Table S2. Susceptibility to comparator antimicrobial agents against S. saprophyticus for countries with at least 30 total isolates stratified by demographic data.
						Percent Susceptible / Percent Resistant
Country	Service	Gender	Source	n	Breakpoints a	Ciprofloxacin b	Nitrofurantoin c	Penicillin	Trimethoprim-sulfamethoxazole d	Vancomycin
All	All	All	All	344	CLSI	99.4 / 0.3	100.0 / 0.0	3.5 / 96.5	97.1 / 2.9	100.0 / 0.0
					EUCAST	99.4 / 0.6	100.0 / 0.0	- / -	97.1 / 1.7	100.0 / 0.0
All	Outpatient e	All	All	289	CLSI	99.3 / 0.3	100.0 / 0.0	3.5 / 96.5	97.9 / 2.1	100.0 / 0.0
					EUCAST	99.3 / 0.7	100.0 / 0.0	- / -	97.9 / 1.4	100.0 / 0.0
All	All	Female	All	316	CLSI	99.4 / 0.3	100.0 / 0.0	3.2 / 96.8	96.8 / 3.2	100.0 / 0.0
					EUCAST	99.4 / 0.6	100.0 / 0.0	- / -	96.8 / 1.9	100.0 / 0.0
All	All	All	Urine	313	CLSI	99.4 / 0.3	100.0 / 0.0	3.2 / 96.8	96.8 / 3.2	100.0 / 0.0
					EUCAST	99.4 / 0.6	100.0 / 0.0	- / -	96.8 / 1.9	100.0 / 0.0
All	Outpatient	Female	Urine	262	CLSI	99.2 / 0.4	100.0 / 0.0	3.8 / 96.2f	97.7 / 2.3	100.0 / 0.0
					EUCAST	99.2 / 0.8	100.0 / 0.0	- / -	97.7 / 1.5	100.0 / 0.0
Spain	All	All	All	54	CLSI	100.0 / 0.0	100.0 / 0.0	1.9 / 98.1	98.1 / 1.9	100.0 / 0.0
					EUCAST	100.0 / 0.0	100.0 / 0.0	- / -	98.1 / 1.9	100.0 / 0.0
Spain	Outpatient	All	All	53	CLSI	100.0 / 0.0	100.0 / 0.0	1.9 / 98.1	98.1 / 1.9	100.0 / 0.0
					EUCAST	100.0 / 0.0	100.0 / 0.0	- / -	98.1 / 1.9	100.0 / 0.0
Spain	All	Female	All	53	CLSI	100.0 / 0.0	100.0 / 0.0	1.9 / 98.1	98.1 / 1.9	100.0 / 0.0
					EUCAST	100.0 / 0.0	100.0 / 0.0	- / -	98.1 / 1.9	100.0 / 0.0
Spain	All	All	Urine	54	CLSI	100.0 / 0.0	100.0 / 0.0	1.9 / 98.1	98.1 / 1.9	100.0 / 0.0
					EUCAST	100.0 / 0.0	100.0 / 0.0	- / -	98.1 / 1.9	100.0 / 0.0
Spain	Outpatient	Female	Urine	52	CLSI	100.0 / 0.0	100.0 / 0.0	1.9 / 98.1f	98.1 / 1.9	100.0 / 0.0
					EUCAST	100.0 / 0.0	100.0 / 0.0	- / -	98.1 / 1.9	100.0 / 0.0
USA	All	All	All	183	CLSI	100.0 / 0.0	100.0 / 0.0	2.2 / 97.8	98.9 / 1.1	100.0 / 0.0
					EUCAST	100.0 / 0.0	100.0 / 0.0	- / -	98.9 / 0.5	100.0 / 0.0
USA	Outpatient	All	All	144	CLSI	100.0 / 0.0	100.0 / 0.0	1.4 / 98.6	99.3 / 0.7	100.0 / 0.0
					EUCAST	100.0 / 0.0	100.0 / 0.0	- / -	99.3 / 0.0	100.0 / 0.0
USA	All	Female	All	163	CLSI	100.0 / 0.0	100.0 / 0.0	1.2 / 98.8	98.8 / 1.2	100.0 / 0.0
					EUCAST	100.0 / 0.0	100.0 / 0.0	- / -	98.8 / 0.6	100.0 / 0.0
USA	All	All	Urine	154	CLSI	100.0 / 0.0	100.0 / 0.0	1.3 / 98.7	98.7 / 1.3	100.0 / 0.0
					EUCAST	100.0 / 0.0	100.0 / 0.0	- / -	98.7 / 0.6	100.0 / 0.0
USA	Outpatient	Female	Urine	123	CLSI	100.0 / 0.0	100.0 / 0.0	1.6 / 98.4f	99.2 / 0.8	100.0 / 0.0
					EUCAST	100.0 / 0.0	100.0 / 0.0	- / -	99.2 / 0.0	100.0 / 0.0
a Criteria as published by CLSI and EUCAST. '- / -' indicate no interpretive criteria with the exception of amoxicillin-clavulanic acid (due to 2:1 ratio as CLSI criteria only was applied).
b Defined as susceptible, increased exposure.
c Breakpoints for uUTI.
d Trimethoprim-sulfamethoxazole was tested at a 1:19 ratio.
e Samples collected from patients associated with medical service lines representing outpatient individuals, including ambulatory/outpatient, family practice, or emergency room services.
						0
